# Supplementary material for: Intensifying rice production to reduce imports and land conversion in Africa
Source: Nat Commun. 2024 Jan 27;15:835. doi: 10.1038/s41467-024-44950-8 (PMC10821910; doi:10.1038/s41467-024-44950-8)
Supplement: Supplementary file 3 — Source Data [file 41467_2024_44950_MOESM3_ESM.zip]

Archive with 5 entries (4 files):
- Source Data/
- Source Data/Yuan et al_SourceData_Fig 1.xlsx
- Source Data/Yuan et al_SourceData_Fig 2.xlsx
- Source Data/Yuan et al_SourceData_Fig 3.xlsx
- Source Data/Yuan et al_SourceData_Fig 4.xlsx
