# Supplementary material for: Intensifying rice production to reduce imports and land conversion in Africa
Source: Nat Commun. 2024 Jan 27;15:835. doi: 10.1038/s41467-024-44950-8 (PMC10821910; doi:10.1038/s41467-024-44950-8)
Supplement: Supplementary file 3 — Source Data [file 41467_2024_44950_MOESM3_ESM.zip › Source Data/Yuan et al_SourceData_Fig 1.xlsx]

## Sheet: Sheet1
Figure 1. Trends in (A) rice demand and production, (B) average yield and harvested area, and (C) net import and rice price in Africa during the past 30 years (1991-2020)
Panel A. Rice demand and production (Mt)
Year	Demand	Production
1991	17.8055	13.7221
1992	20.1425	13.9832
1993	20.0093	14.5521
1994	19.6797	14.1762
1995	19.9673	14.9233
1996	21.3598	15.9432
1997	22.1829	16.4759
1998	23.559	15.7913
1999	24.712	17.5071
2000	26.3173	17.4744
2001	27.73	16.6558
2002	28.5487	17.5759
2003	30.4828	18.4968
2004	31.2771	19.0262
2005	33.3637	20.2758
2006	33.7475	21.9895
2007	33.9744	20.9937
2008	35.0607	24.3128
2009	37.0533	23.2641
2010	39.6632	26.0055
2011	43.7946	26.8093
2012	46.9799	29.0403
2013	49.2981	28.7313
2014	51.7402	30.4555
2015	54.0302	30.7827
2016	58.8496	35.8877
2017	59.2477	35.9774
2018	62.3147	36.7396
2019	63.647	36.3228
2020	65.576	36.2016
Panel B. Average yield (Mg ha-1) and harvested area (Mha)
Year	Yield	Area
1991	2.0813	6.59315
1992	2.0939	6.67817
1993	2.1903	6.64375
1994	2.0519	6.9088
1995	2.1298	7.00673
1996	2.2571	7.06355
1997	2.2026	7.48005
1998	2.0964	7.53245
1999	2.3212	7.54224
2000	2.3119	7.5586
2001	2.2057	7.55128
2002	2.1834	8.04976
2003	2.3119	8.0007
2004	2.324	8.18669
2005	2.2663	8.94659
2006	2.3459	9.37367
2007	2.3943	8.76807
2008	2.5799	9.42403
2009	2.6268	8.85661
2010	2.3079	11.268
2011	2.4254	11.0536
2012	2.409	12.0549
2013	2.2759	12.6244
2014	2.2814	13.3493
2015	2.2768	13.5203
2016	2.3825	15.0632
2017	2.3275	15.4573
2018	2.3256	15.7977
2019	2.3507	15.4517
2020	2.3598	15.3408
Panel C. Net import (Mt) and rice price (US$ Mg-1).
Year	Net import	Price
1991	4.94968	190.045
1992	5.86553	173.807
1993	4.65295	152.547
1994	5.04269	173.399
1995	5.58319	207.981
1996	6.75914	219.591
1997	6.58015	196.674
1998	7.67889	197.095
1999	8.1174	160.974
2000	10.8868	131.153
2001	11.8716	111.999
2002	11.0533	124.334
2003	11.6982	128.056
2004	12.2565	154.008
2005	11.6527	185.504
2006	11.7518	197.56
2007	11.0822	211.528
2008	12.3057	421.322
2009	12.2126	359.635
2010	15.368	316.812
2011	18.5613	351.883
2012	17.3051	364.813
2013	19.164	327.818
2014	17.772	273.996
2015	19.9133	250.128
2016	23.7554	256.716
2017	24.0341	258.498
2018	23.4074	272.592
2019	23.7971	270.864
2020	26.621	321.894
