# Supplementary material for: Intensifying rice production to reduce imports and land conversion in Africa
Source: Nat Commun. 2024 Jan 27;15:835. doi: 10.1038/s41467-024-44950-8 (PMC10821910; doi:10.1038/s41467-024-44950-8)
Supplement: Supplementary file 3 — Source Data [file 41467_2024_44950_MOESM3_ESM.zip › Source Data/Yuan et al_SourceData_Fig 2.xlsx]

## Sheet: Sheet1
Figure 2. Average farmer yield, yield potential, and yield gap (as percentage of yield potential) for irrigated and rainfed rice
Panels A, C, E, irrigated rice
Country	GYGA_CZ	Average farmer yield, Mg ha-1	Yield potential, Mg ha-1	Yield gap, %
Burkina Faso	10101	3.6	8.24786	56.3523
Burkina Faso	10201	4.5	7.00661	35.7749
Burkina Faso	10301	5.1	8.90273	42.7142
Egypt	7002	9.6	11.8656	19.0941
Ghana	10301	3.8	7.49334	49.2883
Ghana	10401	4.2	8.83923	52.4845
Kenya	7301	5.2	9.81036	46.9948
Madagascar	6701	2.4192	13.3191	81.8366
Madagascar	7501	2.585	11.7617	78.0219
Madagascar	7901	2.31825	8.07057	71.2752
Madagascar	8101	3.182	8.87174	64.1333
Madagascar	8201	3.088	7.96155	61.2136
Madagascar	8701	2.176	9.68608	77.5348
Madagascar	8901	2.74811	11.1133	75.2718
Madagascar	9501	2.174	9.48363	77.0763
Madagascar	9601	2.25893	9.47915	76.1695
Mali	10001	3.32803	8.90033	62.6078
Mali	10101	4.7	8.36787	43.8328
Mali	10201	5.8	10.4477	44.4853
Niger	10001	4.41633	9.22356	52.1191
Niger	10201	4.4	9.5605	53.9773
Nigeria	9101	4.4	8.38581	47.5304
Nigeria	9401	4.4	9.72735	54.7667
Nigeria	10001	5.4	8.26046	34.6283
Nigeria	10101	4.4	7.95359	44.679
Nigeria	10401	5.7	8.43995	32.4641
Nigeria	10501	4	8.43858	52.5987
Rwanda	6501	4.38979	11.2517	60.9857
Rwanda	7301	7.02481	9.35767	24.93
Rwanda	7501	4.38979	11.3598	61.3569
Senegal	9001	5.918	7.60615	22.1945
Senegal	10001	5.918	7.42264	20.271
Tanzania	7201	3.87016	10.0137	61.3513
Tanzania	7401	3.5	9.69317	63.8921
Tanzania	8301	2.3	11.575	80.1297
Panels B, D, F, rainfed rice
Country	GYGA_CZ	Average farmer yield, Mg ha-1	Yield potential, Mg ha-1	Yield gap, %
Burkina Faso	10201	1.47297	4.6873	68.5754
Burkina Faso	10301	1.3	7.15702	81.836
Cote D'ivoire	8701	0.935	8.16039	88.5422
Cote D'ivoire	9401	1.304	4.64956	71.9543
Cote D'ivoire	9501	1.23301	6.24621	80.2598
Cote D'ivoire	9601	1.145	4.64616	75.356
Cote D'ivoire	9701	1.704	8.08704	78.9292
Cote D'ivoire	10501	1.2	6.15504	80.5038
Ethiopia	6601	2.3	6.73527	65.8514
Ethiopia	7801	2.5	8.84467	71.7344
Ghana	10301	1.2	9.01096	86.6829
Ghana	10401	1.2	6.43319	81.3467
Mali	9401	2.1	7.39447	71.6004
Mali	10001	1.8	5.03505	64.2506
Mali	10101	4.4	5.4383	19.0923
Mali	10201	2.7	5.443	50.395
Mali	10301	2.7	7.61727	64.5542
Nigeria	9301	1.7	7.08498	76.0056
Nigeria	9401	1.9	9.7949	80.6021
Nigeria	9801	2.1	8.65679	75.7416
Nigeria	10301	2.2	6.79587	67.6274
Nigeria	10401	2.49995	4.70001	46.8098
Nigeria	10501	3	8.75494	65.7336
Senegal	9501	1.006	8.4417	88.083
Senegal	10301	0.912	8.48485	89.2514
Senegal	10401	0.734	8.62671	91.4915
Tanzania	7201	2.8	8.27526	66.1642
Tanzania	7401	2.8	7.06597	60.3734
Tanzania	7601	1.8	8.52359	78.8821
Tanzania	8301	3.1	7.28304	57.4354
Tanzania	9801	3.1	9.04916	65.7427
Uganda	7501	1.9	5.49055	65.3951
Uganda	7601	1.74495	7.05879	75.2797
Uganda	8501	1.8	5.22662	65.5609
Zambia	7301	1.1	7.84392	85.9764
Zambia	7601	1.7	10.5939	83.953
