# Supplementary material for: Intensifying rice production to reduce imports and land conversion in Africa
Source: Nat Commun. 2024 Jan 27;15:835. doi: 10.1038/s41467-024-44950-8 (PMC10821910; doi:10.1038/s41467-024-44950-8)
Supplement: Supplementary file 3 — Source Data [file 41467_2024_44950_MOESM3_ESM.zip › Source Data/Yuan et al_SourceData_Fig 3.xlsx]

## Sheet: Sheet1
Figure 3. The current (2018-2020) and future (2050) self-sufficiency ratio (SSR) of rice in each country
Main panel. The current and future self-sufficiency ratio of each country
Country	Current	Future
Tanzania	0.894305	0.470628		TZA
Mali	0.870427	0.338904		MLI
Madagascar	0.837762	0.309978		MDG
Nigeria	0.833882	0.360573		NGA
Uganda	0.746678	0.441499		UGA
Egypt	0.686329	0.443683		EGY
Rwanda	0.482958	0.203039		RWA
Côte d’Ivoire	0.468678	0.309353		CIV
Zambia	0.464035	0.115812		ZMB
Senegal	0.448729	0.184592		SEN
Ghana	0.420367	0.309449		GHA
Burkina Faso	0.299134	0.122045		BFA
Niger	0.194466	0.080301		NER
Ethiopia	0.148514	0.116253		ETH
Kenya	0.142761	0.0325143		KEN
Panel A. The current and future rice self-sufficiency ratio for Africa
	Current	Future
Africa	0.57	0.26
Panel B. Future rice deficit (Mt) in each country
Country	Deficit
Nigeria	16.2628
Madagascar	8.79704
Côte d’Ivoire	6.17592
Mali	6.09771
Senegal	5.48513
Egypt	5.30582
Tanzania	4.75972
Kenya	3.27205
Ghana	2.87508
Burkina Faso	2.822
Niger	2.0953
Ethiopia	2.09009
Rwanda	0.716787
Uganda	0.432705
Zambia	0.271823
