# Supplementary material for: Intensifying rice production to reduce imports and land conversion in Africa
Source: Nat Commun. 2024 Jan 27;15:835. doi: 10.1038/s41467-024-44950-8 (PMC10821910; doi:10.1038/s41467-024-44950-8)
Supplement: Supplementary file 3 — Source Data [file 41467_2024_44950_MOESM3_ESM.zip › Source Data/Yuan et al_SourceData_Fig 4.xlsx]

## Sheet: Sheet1
Figure 4. Rice self-sufficiency in Africa by year 2050 under different scenarios of rice yield improvement and rice area expansion
Panel A. Rice self-sufficiency in Africa by year 2050
Exploitable yield gap, %	SSR at expansion rate of 0.2 Mha per ha per year	SSR at expansion rate of 0.4 Mha per ha per year	SSR at expansion rate of 0.6 Mha per ha per year
0	1.35	1.11	0.86
0.20168	1.34777	1.10812	0.858591
0.403359	1.34553	1.10624	0.857176
0.605039	1.34328	1.10434	0.855757
0.806719	1.34103	1.10245	0.854333
1.0084	1.33876	1.10054	0.852904
1.21008	1.33649	1.09863	0.85147
1.41176	1.33421	1.09672	0.850031
1.61344	1.33192	1.0948	0.848588
1.81512	1.32963	1.09287	0.847139
2.0168	1.32733	1.09093	0.845686
2.21848	1.32501	1.08899	0.844228
2.42016	1.3227	1.08705	0.842764
2.62184	1.32037	1.0851	0.841296
2.82352	1.31803	1.08314	0.839824
3.0252	1.31569	1.08117	0.838346
3.22688	1.31334	1.0792	0.836863
3.42855	1.31098	1.07723	0.835376
3.63023	1.30862	1.07524	0.833883
3.83191	1.30624	1.07326	0.832386
4.03359	1.30386	1.07126	0.830884
4.23527	1.30147	1.06926	0.829377
4.43695	1.29907	1.06725	0.827865
4.63863	1.29666	1.06524	0.826348
4.84031	1.29425	1.06322	0.824827
5.04199	1.29183	1.06119	0.8233
5.24367	1.2894	1.05916	0.821769
5.44535	1.28696	1.05713	0.820232
5.64703	1.28451	1.05508	0.818691
5.84871	1.28206	1.05303	0.817145
6.05039	1.2796	1.05098	0.815594
6.25207	1.27713	1.04891	0.814039
6.45375	1.27465	1.04685	0.812478
6.65543	1.27217	1.04477	0.810912
6.85711	1.26967	1.04269	0.809342
7.05879	1.26717	1.04061	0.807767
7.26047	1.26466	1.03851	0.806187
7.46215	1.26215	1.03641	0.804602
7.66383	1.25962	1.03431	0.803012
7.86551	1.25709	1.0322	0.801417
8.06719	1.25455	1.03008	0.799817
8.26887	1.252	1.02796	0.798213
8.47055	1.24944	1.02583	0.796603
8.67223	1.24688	1.0237	0.794989
8.87391	1.2443	1.02155	0.79337
9.07559	1.24172	1.01941	0.791746
9.27727	1.23914	1.01725	0.790117
9.47895	1.23654	1.01509	0.788483
9.68063	1.23394	1.01293	0.786844
9.8823	1.23132	1.01076	0.785201
10.084	1.2287	1.00858	0.783552
10.2857	1.22608	1.0064	0.781899
10.4873	1.22344	1.00421	0.780241
10.689	1.2208	1.00201	0.778578
10.8907	1.21814	0.999807	0.77691
11.0924	1.21548	0.997599	0.775237
11.2941	1.21282	0.995385	0.773559
11.4957	1.21014	0.993164	0.771877
11.6974	1.20746	0.990938	0.770189
11.8991	1.20477	0.988705	0.768497
12.1008	1.20207	0.986466	0.7668
12.3025	1.19936	0.984222	0.765098
12.5041	1.19664	0.981971	0.763391
12.7058	1.19392	0.979714	0.761679
12.9075	1.19119	0.977451	0.759962
13.1092	1.18845	0.975181	0.758241
13.3109	1.1857	0.972906	0.756514
13.5125	1.18295	0.970625	0.754783
13.7142	1.18019	0.968337	0.753047
13.9159	1.17742	0.966044	0.751306
14.1176	1.17464	0.963744	0.74956
14.3193	1.17185	0.961438	0.747809
14.5209	1.16906	0.959126	0.746053
14.7226	1.16625	0.956808	0.744292
14.9243	1.16344	0.954484	0.742527
15.126	1.16063	0.952154	0.740757
15.3277	1.1578	0.949818	0.738981
15.5293	1.15497	0.947476	0.737201
15.731	1.15212	0.945127	0.735416
15.9327	1.14927	0.942773	0.733626
16.1344	1.14642	0.940412	0.731832
16.3361	1.14355	0.938045	0.730032
16.5377	1.14068	0.935673	0.728228
16.7394	1.13779	0.933294	0.726418
16.9411	1.1349	0.930909	0.724604
17.1428	1.13201	0.928518	0.722785
17.3445	1.1291	0.92612	0.720961
17.5461	1.12619	0.923717	0.719132
17.7478	1.12327	0.921308	0.717298
17.9495	1.12034	0.918892	0.71546
18.1512	1.1174	0.916471	0.713616
18.3529	1.11446	0.914043	0.711768
18.5545	1.1115	0.911609	0.709915
18.7562	1.10854	0.909169	0.708056
18.9579	1.10557	0.906723	0.706193
19.1596	1.1026	0.904271	0.704326
19.3612	1.09961	0.901813	0.702453
19.5629	1.09662	0.899349	0.700575
19.7646	1.09362	0.896879	0.698693
19.9663	1.09061	0.894402	0.696805
20.168	1.08759	0.89192	0.694913
20.3696	1.08457	0.889431	0.693016
20.5713	1.08154	0.886936	0.691114
20.773	1.0785	0.884436	0.689207
20.9747	1.07545	0.881929	0.687295
21.1764	1.07239	0.879416	0.685379
21.378	1.06933	0.876897	0.683457
21.5797	1.06626	0.874371	0.681531
21.7814	1.06318	0.87184	0.679599
21.9831	1.06009	0.869303	0.677663
22.1848	1.057	0.866759	0.675722
22.3864	1.05389	0.86421	0.673776
22.5881	1.05078	0.861654	0.671825
22.7898	1.04766	0.859092	0.66987
22.9915	1.04453	0.856524	0.667909
23.1932	1.0414	0.85395	0.665944
23.3948	1.03826	0.85137	0.663974
23.5965	1.0351	0.848784	0.661998
23.7982	1.03195	0.846192	0.660018
23.9999	1.02878	0.843594	0.658033
24.2016	1.0256	0.840989	0.656044
24.4032	1.02242	0.838379	0.654049
24.6049	1.01923	0.835762	0.652049
24.8066	1.01603	0.833139	0.650045
25.0083	1.01282	0.83051	0.648036
25.21	1.00961	0.827875	0.646021
25.4116	1.00639	0.825234	0.644002
25.6133	1.00316	0.822587	0.641978
25.815	0.99992	0.819934	0.63995
26.0167	0.996673	0.817275	0.637916
26.2184	0.993419	0.814609	0.635877
26.42	0.990157	0.811938	0.633834
26.6217	0.986887	0.80926	0.631786
26.8234	0.98361	0.806577	0.629732
27.0251	0.980324	0.803887	0.627674
27.2268	0.97703	0.801191	0.625611
27.4284	0.973729	0.798489	0.623544
27.6301	0.970419	0.795781	0.621471
27.8318	0.967102	0.793067	0.619393
28.0335	0.963776	0.790347	0.617311
28.2352	0.960443	0.78762	0.615224
28.4368	0.957102	0.784888	0.613131
28.6385	0.953752	0.782149	0.611034
28.8402	0.950395	0.779405	0.608932
29.0419	0.94703	0.776654	0.606825
29.2436	0.943657	0.773897	0.604714
29.4452	0.940276	0.771134	0.602597
29.6469	0.936888	0.768365	0.600476
29.8486	0.933491	0.76559	0.598349
30.0503	0.930086	0.762809	0.596218
30.252	0.926674	0.760022	0.594082
30.4536	0.923253	0.757228	0.591941
30.6553	0.919825	0.754429	0.589795
30.857	0.916388	0.751623	0.587644
31.0587	0.912944	0.748811	0.585489
31.2604	0.909492	0.745994	0.583328
31.462	0.906032	0.74317	0.581163
31.6637	0.902564	0.74034	0.578993
31.8654	0.899088	0.737504	0.576818
32.0671	0.895604	0.734662	0.574638
32.2687	0.892112	0.731813	0.572453
32.4704	0.888612	0.728959	0.570263
32.6721	0.885105	0.726098	0.568068
32.8738	0.881589	0.723232	0.565869
33.0755	0.878066	0.720359	0.563665
33.2771	0.874534	0.717481	0.561455
33.4788	0.870995	0.714596	0.559241
33.6805	0.867448	0.711705	0.557022
33.8822	0.863892	0.708808	0.554798
34.0839	0.860329	0.705905	0.55257
34.2855	0.856758	0.702995	0.550336
34.4872	0.853179	0.70008	0.548097
34.6889	0.849592	0.697159	0.545854
34.8906	0.845997	0.694231	0.543606
35.0923	0.842395	0.691298	0.541353
35.2939	0.838784	0.688358	0.539095
35.4956	0.835165	0.685412	0.536832
35.6973	0.831539	0.68246	0.534564
35.899	0.827904	0.679502	0.532291
36.1007	0.824262	0.676538	0.530014
36.3023	0.820612	0.673568	0.527731
36.504	0.816953	0.670592	0.525444
36.7057	0.813287	0.667609	0.523152
36.9074	0.809613	0.664621	0.520855
37.1091	0.805931	0.661626	0.518553
37.3107	0.802241	0.658626	0.516246
37.5124	0.798543	0.655619	0.513935
37.7141	0.794838	0.652606	0.511618
37.9158	0.791124	0.649587	0.509297
38.1175	0.787402	0.646562	0.50697
38.3191	0.783673	0.643531	0.504639
38.5208	0.779935	0.640494	0.502303
38.7225	0.77619	0.637451	0.499962
38.9242	0.772436	0.634401	0.497616
39.1259	0.768675	0.631346	0.495266
39.3275	0.764906	0.628284	0.49291
39.5292	0.761129	0.625216	0.49055
39.7309	0.757344	0.622143	0.488184
39.9326	0.753551	0.619063	0.485814
40.1343	0.74975	0.615977	0.483439
40.3359	0.745941	0.612885	0.481059
40.5376	0.742124	0.609786	0.478675
40.7393	0.7383	0.606682	0.476285
40.941	0.734467	0.603572	0.47389
41.1427	0.730627	0.600455	0.471491
41.3443	0.726778	0.597333	0.469087
41.546	0.722922	0.594204	0.466677
41.7477	0.719058	0.591069	0.464263
41.9494	0.715185	0.587929	0.461844
42.1511	0.711305	0.584782	0.45942
42.3527	0.707417	0.581629	0.456992
42.5544	0.703521	0.57847	0.454558
42.7561	0.699617	0.575304	0.45212
42.9578	0.695705	0.572133	0.449676
43.1595	0.691786	0.568956	0.447228
43.3611	0.687858	0.565772	0.444775
43.5628	0.683922	0.562582	0.442317
43.7645	0.679979	0.559387	0.439854
43.9662	0.676027	0.556185	0.437387
44.1679	0.672068	0.552977	0.434914
44.3695	0.668101	0.549763	0.432437
44.5712	0.664126	0.546543	0.429954
44.7729	0.660142	0.543317	0.427467
44.9746	0.656151	0.540085	0.424975
45.1762	0.652152	0.536846	0.422478
45.3779	0.648145	0.533602	0.419976
45.5796	0.644131	0.530351	0.417469
45.7813	0.640108	0.527095	0.414958
45.983	0.636077	0.523832	0.412441
46.1846	0.632038	0.520563	0.40992
46.3863	0.627992	0.517288	0.407394
46.588	0.623937	0.514007	0.404863
46.7897	0.619875	0.51072	0.402327
46.9914	0.615805	0.507427	0.399786
47.193	0.611726	0.504127	0.39724
47.3947	0.60764	0.500822	0.394689
47.5964	0.603546	0.49751	0.392134
47.7981	0.599444	0.494193	0.389574
47.9998	0.595334	0.490869	0.387008
48.2014	0.591216	0.487539	0.384438
48.4031	0.587091	0.484203	0.381863
48.6048	0.582957	0.480861	0.379283
48.8065	0.578815	0.477513	0.376699
49.0082	0.574666	0.474159	0.374109
49.2098	0.570508	0.470799	0.371514
49.4115	0.566343	0.467432	0.368915
49.6132	0.562169	0.46406	0.366311
49.8149	0.557988	0.460681	0.363702
50.0166	0.553799	0.457297	0.361088
50.2182	0.549602	0.453906	0.358469
50.4199	0.545397	0.450509	0.355845
50.6216	0.541184	0.447106	0.353216
50.8233	0.536963	0.443697	0.350583
51.025	0.532734	0.440282	0.347944
51.2266	0.528497	0.436861	0.345301
51.4283	0.524253	0.433433	0.342653
51.63	0.52	0.43	0.34
Current SSR	0.57
Panel B. Rice import (positive values, Mt) or export (negative values, Mt) in Africa by year 2050
Exploitable yield gap, %	Import or export at expansion rate of 0.2 Mha per ha per year	SSR at expansion rate of 0.4 Mha per ha per year	SSR at expansion rate of 0.6 Mha per ha per year
0	20.3221	-15.9012	-52.1244
0.20168	20.5363	-15.6272	-51.7907
0.403359	20.7514	-15.3523	-51.4559
0.605039	20.9671	-15.0764	-51.1199
0.806719	21.1836	-14.7996	-50.7827
1.0084	21.4009	-14.5218	-50.4443
1.21008	21.6189	-14.243	-50.1048
1.41176	21.8377	-13.9632	-49.7641
1.61344	22.0572	-13.6825	-49.4222
1.81512	22.2775	-13.4008	-49.0791
2.0168	22.4986	-13.1182	-48.7348
2.21848	22.7204	-12.8346	-48.3894
2.42016	22.9429	-12.55	-48.0428
2.62184	23.1662	-12.2645	-47.6951
2.82352	23.3903	-11.978	-47.3461
3.0252	23.6151	-11.6905	-46.996
3.22688	23.8407	-11.4021	-46.6447
3.42855	24.067	-11.1127	-46.2922
3.63023	24.2941	-10.8223	-45.9386
3.83191	24.5219	-10.531	-45.5837
4.03359	24.7505	-10.2387	-45.2277
4.23527	24.9799	-9.94541	-44.8706
4.43695	25.21	-9.65118	-44.5122
4.63863	25.4408	-9.35599	-44.1527
4.84031	25.6724	-9.05983	-43.792
5.04199	25.9048	-8.76271	-43.4301
5.24367	26.1379	-8.46462	-43.067
5.44535	26.3718	-8.16557	-42.7028
5.64703	26.6064	-7.86555	-42.3374
5.84871	26.8418	-7.56457	-41.9708
6.05039	27.0779	-7.26262	-41.6031
6.25207	27.3148	-6.95971	-41.2341
6.45375	27.5525	-6.65583	-40.864
6.65543	27.7909	-6.35099	-40.4928
6.85711	28.03	-6.04518	-40.1203
7.05879	28.27	-5.73841	-39.7467
7.26047	28.5106	-5.43067	-39.3719
7.46215	28.7521	-5.12196	-38.9959
7.66383	28.9942	-4.81229	-38.6187
7.86551	29.2372	-4.50166	-38.2404
8.06719	29.4809	-4.19006	-37.8609
8.26887	29.7253	-3.8775	-37.4802
8.47055	29.9705	-3.56397	-37.0983
8.67223	30.2164	-3.24947	-36.7153
8.87391	30.4632	-2.93401	-36.3311
9.07559	30.7106	-2.61759	-35.9457
9.27727	30.9588	-2.30019	-35.5591
9.47895	31.2078	-1.98184	-35.1714
9.68063	31.4575	-1.66252	-34.7825
9.8823	31.708	-1.34223	-34.3924
10.084	31.9592	-1.02098	-34.0011
10.2857	32.2112	-0.698764	-33.6087
10.4873	32.464	-0.375582	-33.215
10.689	32.7175	-0.0514354	-32.8202
10.8907	32.9717	0.273677	-32.4243
11.0924	33.2268	0.599754	-32.0271
11.2941	33.4825	0.926796	-31.6288
11.4957	33.739	1.2548	-31.2293
11.6974	33.9963	1.58378	-30.8286
11.8991	34.2543	1.91371	-30.4268
12.1008	34.5131	2.24462	-30.0238
12.3025	34.7727	2.57649	-29.6196
12.5041	35.033	2.90932	-29.2142
12.7058	35.294	3.24312	-28.8077
12.9075	35.5558	3.57788	-28.3999
13.1092	35.8184	3.91361	-27.991
13.3109	36.0817	4.25031	-27.581
13.5125	36.3458	4.58796	-27.1697
13.7142	36.6106	4.92659	-26.7573
13.9159	36.8762	5.26618	-26.3437
14.1176	37.1425	5.60673	-25.9289
14.3193	37.4096	5.94825	-25.513
14.5209	37.6774	6.29074	-25.0958
14.7226	37.946	6.63419	-24.6775
14.9243	38.2154	6.97861	-24.258
15.126	38.4855	7.32399	-23.8374
15.3277	38.7563	7.67033	-23.4156
15.5293	39.0279	8.01764	-22.9926
15.731	39.3003	8.36592	-22.5684
15.9327	39.5734	8.71516	-22.143
16.1344	39.8473	9.06537	-21.7165
16.3361	40.122	9.41654	-21.2888
16.5377	40.3974	9.76868	-20.8599
16.7394	40.6735	10.1218	-20.4298
16.9411	40.9504	10.4758	-19.9986
17.1428	41.2281	10.8309	-19.5662
17.3445	41.5065	11.1869	-19.1326
17.5461	41.7856	11.5438	-18.6978
17.7478	42.0656	11.9018	-18.2619
17.9495	42.3462	12.2607	-17.8248
18.1512	42.6277	12.6205	-17.3865
18.3529	42.9098	12.9813	-16.947
18.5545	43.1928	13.3431	-16.5064
18.7562	43.4765	13.7059	-16.0646
18.9579	43.7609	14.0696	-15.6216
19.1596	44.0461	14.4343	-15.1774
19.3612	44.3321	14.7999	-14.7321
19.5629	44.6188	15.1666	-14.2856
19.7646	44.9063	15.5341	-13.8379
19.9663	45.1945	15.9027	-13.389
20.168	45.4835	16.2722	-12.939
20.3696	45.7732	16.6427	-12.4878
20.5713	46.0637	17.0141	-12.0354
20.773	46.3549	17.3865	-11.5818
20.9747	46.6469	17.7599	-11.127
21.1764	46.9397	18.1342	-10.6711
21.378	47.2332	18.5095	-10.214
21.5797	47.5274	18.8858	-9.75576
21.7814	47.8225	19.263	-9.29631
21.9831	48.1182	19.6412	-8.83569
22.1848	48.4148	20.0204	-8.37389
22.3864	48.712	20.4005	-7.91092
22.5881	49.0101	20.7816	-7.44677
22.7898	49.3089	21.1637	-6.98145
22.9915	49.6084	21.5467	-6.51495
23.1932	49.9087	21.9307	-6.04727
23.3948	50.2098	22.3156	-5.57842
23.5965	50.5116	22.7015	-5.10839
23.7982	50.8141	23.0884	-4.63719
23.9999	51.1175	23.4763	-4.16481
24.2016	51.4215	23.8651	-3.69126
24.4032	51.7264	24.2549	-3.21653
24.6049	52.0319	24.6456	-2.74062
24.8066	52.3383	25.0373	-2.26354
25.0083	52.6454	25.43	-1.78529
25.21	52.9532	25.8236	-1.30586
25.4116	53.2618	26.2182	-0.825252
25.6133	53.5712	26.6138	-0.34347
25.815	53.8813	27.0103	0.139488
26.0167	54.1922	27.4078	0.623621
26.2184	54.5038	27.8063	1.10893
26.42	54.8162	28.2057	1.59541
26.6217	55.1293	28.6061	2.08307
26.8234	55.4432	29.0075	2.57191
27.0251	55.7578	29.4098	3.06192
27.2268	56.0732	29.8131	3.55311
27.4284	56.3894	30.2174	4.04547
27.6301	56.7063	30.6226	4.539
27.8318	57.0239	31.0288	5.03372
28.0335	57.3424	31.4359	5.52961
28.2352	57.6615	31.8441	6.02667
28.4368	57.9815	32.2531	6.52491
28.6385	58.3021	32.6632	7.02432
28.8402	58.6236	33.0742	7.52491
29.0419	58.9458	33.4862	8.02668
29.2436	59.2687	33.8991	8.52962
29.4452	59.5924	34.313	9.03374
29.6469	59.9169	34.7279	9.53903
29.8486	60.2421	35.1437	10.0455
30.0503	60.568	35.5605	10.5531
30.252	60.8948	35.9783	11.062
30.4536	61.2222	36.397	11.572
30.6553	61.5505	36.8167	12.0831
30.857	61.8794	37.2374	12.5955
31.0587	62.2092	37.659	13.109
31.2604	62.5397	38.0816	13.6237
31.462	62.8709	38.5052	14.1396
31.6637	63.2029	38.9297	14.6566
31.8654	63.5357	39.3552	15.1748
32.0671	63.8692	39.7817	15.6942
32.2687	64.2035	40.2091	16.2148
32.4704	64.5385	40.6375	16.7366
32.6721	64.8743	41.0668	17.2595
32.8738	65.2108	41.4971	17.7836
33.0755	65.5481	41.9284	18.3089
33.2771	65.8861	42.3607	18.8353
33.4788	66.2249	42.7939	19.3629
33.6805	66.5645	43.2281	19.8917
33.8822	66.9048	43.6632	20.4217
34.0839	67.2458	44.0993	20.9529
34.2855	67.5876	44.5364	21.4852
34.4872	67.9302	44.9744	22.0187
34.6889	68.2735	45.4134	22.5534
34.8906	68.6176	45.8534	23.0892
35.0923	68.9625	46.2943	23.6263
35.2939	69.308	46.7362	24.1645
35.4956	69.6544	47.1791	24.7039
35.6973	70.0015	47.6229	25.2444
35.899	70.3493	48.0677	25.7862
36.1007	70.698	48.5135	26.3291
36.3023	71.0473	48.9602	26.8732
36.504	71.3974	49.4079	27.4184
36.7057	71.7483	49.8565	27.9649
36.9074	72.0999	50.3062	28.5125
37.1091	72.4523	50.7568	29.0613
37.3107	72.8055	51.2083	29.6112
37.5124	73.1594	51.6608	30.1624
37.7141	73.514	52.1143	30.7147
37.9158	73.8694	52.5687	31.2682
38.1175	74.2256	53.0242	31.8228
38.3191	74.5825	53.4805	32.3787
38.5208	74.9401	53.9379	32.9357
38.7225	75.2986	54.3962	33.4939
38.9242	75.6577	54.8555	34.0532
39.1259	76.0177	55.3157	34.6138
39.3275	76.3784	55.7769	35.1755
39.5292	76.7398	56.2391	35.7384
39.7309	77.102	56.7022	36.3025
39.9326	77.4649	57.1663	36.8677
40.1343	77.8286	57.6314	37.4341
40.3359	78.1931	58.0974	38.0017
40.5376	78.5583	58.5644	38.5705
40.7393	78.9243	59.0323	39.1404
40.941	79.291	59.5013	39.7116
41.1427	79.6585	59.9711	40.2839
41.3443	80.0267	60.442	40.8573
41.546	80.3957	60.9138	41.432
41.7477	80.7655	61.3866	42.0078
41.9494	81.136	61.8604	42.5848
42.1511	81.5072	62.3351	43.163
42.3527	81.8792	62.8108	43.7423
42.5544	82.252	63.2874	44.3228
42.7561	82.6255	63.765	44.9046
42.9578	82.9998	64.2436	45.4874
43.1595	83.3748	64.7231	46.0715
43.3611	83.7506	65.2036	46.6567
43.5628	84.1271	65.6851	47.2431
43.7645	84.5044	66.1675	47.8307
43.9662	84.8825	66.6509	48.4194
44.1679	85.2613	67.1353	49.0094
44.3695	85.6408	67.6206	49.6005
44.5712	86.0211	68.1069	50.1928
44.7729	86.4022	68.5942	50.7862
44.9746	86.784	69.0824	51.3809
45.1762	87.1666	69.5716	51.9767
45.3779	87.5499	70.0618	52.5736
45.5796	87.934	70.5529	53.1718
45.7813	88.3189	71.045	53.7711
45.983	88.7045	71.538	54.3717
46.1846	89.0908	72.0321	54.9733
46.3863	89.4779	72.527	55.5762
46.588	89.8658	73.023	56.1802
46.7897	90.2544	73.5199	56.7854
46.9914	90.6438	74.0178	57.3918
47.193	91.0339	74.5166	57.9994
47.3947	91.4248	75.0164	58.6081
47.5964	91.8164	75.5172	59.2181
47.7981	92.2088	76.019	59.8291
47.9998	92.6019	76.5217	60.4414
48.2014	92.9958	77.0253	61.0548
48.4031	93.3905	77.53	61.6695
48.6048	93.7859	78.0356	62.2853
48.8065	94.1821	78.5421	62.9022
49.0082	94.579	79.0497	63.5204
49.2098	94.9766	79.5582	64.1397
49.4115	95.3751	80.0676	64.7602
49.6132	95.7743	80.578	65.3818
49.8149	96.1742	81.0894	66.0047
50.0166	96.5749	81.6018	66.6287
50.2182	96.9763	82.1151	67.2539
50.4199	97.3785	82.6294	67.8803
50.6216	97.7815	83.1447	68.5078
50.8233	98.1852	83.6609	69.1366
51.025	98.5897	84.1781	69.7665
51.2266	98.9949	84.6962	70.3975
51.4283	99.4009	85.2153	71.0298
51.63	99.8076	85.7354	71.6632
Current import	24.6
